# Supplementary material for: Artificial intelligence in radiology: 100 commercially available products and their scientific evidence
Source: Eur Radiol. 2021 Apr 15;31(6):3797–804. doi: 10.1007/s00330-021-07892-z (PMC8128724; doi:10.1007/s00330-021-07892-z)
Supplement: Supplementary file 3 — (XLSX 66 kb) [file 330_2021_7892_MOESM3_ESM.xlsx]

## Sheet: Included papers
Company	Product	paper	doi	source	first author	year	journal	center corresponding author	country affiliation corresponding author	organization type	author affiliations with vendor	design	version	number of centers	number of countries	number of acquisition machine manufacturers	level of efficacy
Aidoc	Intracranial Hemorrhage	Analysis of head CT scans flagged by deep learning software for acute intracranial hemorrhage	10.1007/s00234-019-02330-w	pubmed	Ginat	2019	Neuroradiology	University of Chicago	United States	university	no	prospective	?	1	1	>1	2
Aidoc	Intracranial Hemorrhage	Utility of Artificial Intelligence Tool as a Prospective Radiology Peer Reviewer — Detection of Unreported Intracranial Hemorrhage	10.1016/j.acra.2020.01.035	website	Rao	2020	Academic Radiology	Department of Radiology and Biomedical Imaging, Yale University School of Medicine	United States	academic hospital	no	retrospective	1.3	8	1	2	2
AmCad BioMed	AmCAD-UT®	Computer-Aided Diagnostic Technique in 2-Deoxy-2-[18F]fluoro-D-glucose-Positive Thyroid Nodule: Clinical Experience of 74 Non-thyroid Cancer Patients	10.1016/j.ultrasmedbio.2018.09.002	pubmed	Lin	2019	Ultrasound in Medicine and Biology	Department of Internal Medicine, Chang Gung Memorial Hospital, Chang Gung University College of Medicine,	Taiwan	academic hospital	yes	retrospective	?	1	1	1	2
AmCad BioMed	AmCAD-UT®	Diagnostic Performance Evaluation of a Computer-Assisted Imaging Analysis System for Ultrasound Risk Stratification of Thyroid Nodules	10.2214/AJR.18.20740	pubmed	Reverter	2019	American Journal of Roentgenology	Germans Trias i Pujol Health Science Research Institute and Hospital, Universitat Autònoma de Barcelona	Spain	academic hospital	no	retrospective	?	1	1	1	2
AmCad BioMed	AmCAD-UT®	Multi-Reader Multi-Case Study for Performance Evaluation of High-Risk Thyroid Ultrasound with Computer-Aided Detection	10.3390/cancers12020373	vendor	Wu	2020	Cancers	Graduate Institute of Industrial Engineering, National Taiwan University	Taiwan	university	no	retrospective	?	1	1	3	2,3,4
AmCad BioMed	AmCAD-UT®	Quantitative analysis of echogenicity for patients with thyroid nodules	10.1038/srep35632	pubmed	Wu	2016	Scientific Reports	Graduate Institute of Industrial Engineering, National Taiwan University	Taiwan	university	yes	prospective	?	1	1	1	2
AmCad BioMed	AmCAD-UT®	Value of Computer Software for Assisting Sonographers in the Diagnosis of Thyroid Imaging Reporting and Data System Grade 3 and 4 Thyroid Space‐Occupying Lesions	10.1002/jum.15065	pubmed	Lu	2019	Journal of Ultrasound in Medicine	Second Medical Center of PLA General Hospital	China	general hospital	no	prospective	?	1	1	4	2,3,4
Brainomix	e-ASPECTS	ASPECTS versus CT perfusion to predict functional outcome after successful reperfusion in acute ischemic stroke	10.1161/STROKEAHA.118.021961	pubmed	Demeestere	2018	Stroke	Department of Neurology, Leuven University Hospitals	Belgium	academic hospital	no	retrospective	?	6	1	?	1c
Brainomix	e-ASPECTS	Automated ASPECT rating: comparison between the Frontier ASPECT Score software and the Brainomix software	10.1007/s00234-018-2098-x	pubmed	Goebel	2018	Neuroradiology	University Hospital Essen	Germany	academic hospital	no	retrospective	6.1	1	1	1	2
Brainomix	e-ASPECTS	Automated ASPECT scoring in acute ischemic stroke: comparison of three software tools	10.1007/s00234-020-02439-3	pubmed	Hoelter	2020	Neuroradiology	Department of Neuroradiology, Friedrich-Alexander-Universität (FAU) Erlangen-Nürnberg,	Germany	academic hospital	no	retrospective	?	1	1	1	2
Brainomix	e-ASPECTS	Automated ASPECTS in Acute Ischemic Stroke: A Comparative Analysis with CT Perfusion	10.3174/ajnr.A6303	pubmed	Sundaram	2019	American Journal of Neuroradiology	Icahn School of Medicine at Mount Sinai	United States	university	no	retrospective	?	1	1	2	2
Brainomix	e-ASPECTS	Baseline ASPECTS and e-ASPECTS Correlation with Infarct Volume and Functional Outcome in Patients Undergoing Mechanical Thrombectomy.	10.1111/jon.12564	pubmed	Olive-Gadea	2019	Journal of neuroimaging	Department of Neurology, Hospital Vall d’Hebron, Stroke Unit, Barcelona	Spain	academic hospital	no	retrospective	?	1	1	1	1c,2
Brainomix	e-ASPECTS	Clinical Utility of Electronic Alberta Stroke Program Early Computed Tomography Score Software in the ENCHANTED Trial Database.	10.1161/STROKEAHA.117.019863	pubmed	Nagel	2018	Stroke	The George Institute for Global Health at Peking University Health Science Center	China	university	yes	retrospective	6.0	111	13	?	1c
Brainomix	e-ASPECTS	Detection of early infarction signs with machine learning-based diagnosis by means of the Alberta Stroke Program Early CT score (ASPECTS) in the clinical routine	10.1007/s00234-018-2066-5	pubmed	Guberina	2018	Neuroradiology	University Hospital Essen	Germany	academic hospital	no	retrospective	6.0	1	1	1	2
Brainomix	e-ASPECTS	e-ASPECTS Correlates with and Is Predictive of Outcome after Mechanical Thrombectomy	10.3174/ajnr.A5236	pubmed	Pfaff	2017	American Journal of Neuroradiology	Department of Neuroradiology, Heidelberg University Hospita	Germany	academic hospital	yes	retrospective	5.0	1	1	1	1c,2
Brainomix	e-ASPECTS	e-ASPECTS derived acute ischemic volumes on non-contrast-enhanced computed tomography images	10.1177/1747493019879661	pubmed	Nagel	2019	International Journal of Stroke	University Hospital Heidelberg	Germany	academic hospital	yes	retrospective	7.0	?	?	4	2
Brainomix	e-ASPECTS	e-ASPECTS software is non-inferior to neuroradiologists in applying the ASPECT score to computed tomography scans of acute ischemic stroke patients	10.1177/1747493016681020	pubmed	Nagel	2017	International Journal of Stroke	Anglia Ruskin University	United Kingdom	university	yes	retrospective	?	5	2	4	2
Brainomix	e-ASPECTS	First Automated Stroke Imaging Evaluation via Electronic Alberta Stroke Program Early CT Score in a Mobile Stroke Unit	10.1159/000446861	website	Grunwald	2016	Cerebrovascular Diseases	Saarland University Medical Center	Germany	academic hospital	yes	prospective	?	1	1	1	1c,1t,4
Brainomix	e-ASPECTS	Impact of slice thickness on clinical utility of automated Alberta Stroke Program Early Computed Tomography Scores	10.1007/s00330-019-06616-8	pubmed	Neuberger	2020	European Radiology	Department of Neuroradiology, Heidelberg University Hospita	Germany	academic hospital	yes	retrospective	7.1	1	1	1	1t
Brainomix	e-ASPECTS	Machine learning volumetry of ischemic brain lesions on CT after thrombectomy-prospective diagnostic accuracy study in ischemic stroke patients.	10.1007/s00234-020-02419-7	pubmed	Kral	2020	Neuroradiology	Department ofNeurology, Faculty Hospital Ostrava	Czech Republic	academic hospital	no	prospective	7.1	1	1	1	2
Brainomix	e-ASPECTS	Performance of e-ASPECTS software in comparison to that of stroke physicians on assessing CT scans of acute ischemic stroke patients	10.1177/1747493016632244	pubmed	Herweh	2016	International Journal of Stroke	Department of Neurology, University Hospital Heidelberg	Germany	academic hospital	yes	retrospective	?	1	1	?	2
Brainomix	e-ASPECTS	Region-specific agreement in ASPECTS estimation between neuroradiologists and e-ASPECTS software	10.1136/neurintsurg-2019-015442	pubmed	Neuhaus	2019	Journal of NeuroInterventional Surgery	Mayo clinic Minnesota	United States	academic hospital	no	retrospective	8.0	1	1	?	2
Brainomix	e-CTA	Collateral Automation for Triage in Stroke: Evaluating Automated Scoring of Collaterals in Acute Stroke on Computed Tomography Scans	10.1159/000500076	pubmed	Grunwald	2019	Cerebrovascular Diseases	Anglia Ruskin University	United Kingdom	university	yes	retrospective	?	2	?	4	2,3
Combinostics	cNeuro cMRI	Automatically computed rating scales from MRI for patients with cognitive disorders	10.1007/s00330-019-06067-1	pubmed	Koikkalainen	2019	European Radiology	Combinostics	Finland	vendor	yes	retrospective	?	>4	?	>1	2
Combinostics	cNeuro cMRI	Detecting frontotemporal dementia syndromes using MRI biomarkers	10.1016/j.nicl.2019.101711	pubmed	Bruun	2019	NeuroImage: Clinical	Copenhagen University Hospital	Denmark	academic hospital	yes	retrospective	?	1	1	?	1
Combinostics	cNeuro cMRI	Differential diagnosis of neurodegenerative diseases using structural MRI data	10.1016/j.nicl.2016.02.019	pubmed	Koikkalainen	2016	NeuroImage: Clinical	Combinostics	Finland	vendor	yes	retrospective	?	1	1	3	2
Combinostics	cNeuro cMRI	Fast and robust multi-atlas segmentation of brain magnetic resonance images	10.1016/j.neuroimage.2009.10.026	website	Lötjönen	2010	NeuroImage	VTT Technical Research Centre of Finland	Finland	research institute	no	retrospective	?	?	?	3	2
Cortechs Labs	NeuroQuant	Assessment of White Matter Integrity after Pediatric Traumatic Brain Injury	10.1089/neu.2019.6691	pubmed	Wright	2020	Journal of Neurotrauma	Departments of Psychology and Neuroscience, Brigham Young University	United States	university	no	retrospective	?	3	2	2	1t
Cortechs Labs	NeuroQuant	Associations between Family Adversity and Brain Volume in Adolescence: Manual vs. Automated Brain Segmentation Yields Different Results	10.3389/fnins.2016.00398	pubmed	Lyden	2016	Frontiers in neuroscience	University of Southern California	United States	university	no	retrospective	1.4	1	1	1	2
Cortechs Labs	NeuroQuant	Automated brain volumetrics in multiple sclerosis: a step closer to clinical application	10.1136/jnnp-2015-312304	pubmed	Wang	2016	Journal of Neurology, Neurosurgery & Psychiatry	The University of Sydney	Australia	university	no	retrospective	?	1	1	1	2
Cortechs Labs	NeuroQuant	Brain regional volume estimations with NeuroQuant and FIRST: a study in patients with a clinically isolated syndrome	10.1007/s00234-019-02191-3	pubmed	Pareto	2019	Neuroradiology	Autonomous University, Barcelona	Spain	academic hospital	no	retrospective	1.4.1.1475	1	1	1	1t
Cortechs Labs	NeuroQuant	Comparing Two Processing Pipelines to Measure Subcortical and Cortical Volumes in Patients with and without Mild Traumatic Brain Injury	10.1111/jon.12431	pubmed	Reid	2017	Journal of Neuroimaging	University of Missouri	United States	university	no	retrospective	?	1	1	1	1t
Cortechs Labs	NeuroQuant	Comparison of Automated Brain Volume Measures obtained with NeuroQuant® and FreeSurfer	10.1111/jon.12229	pubmed	Ochs	2015	Journal of Neuroimaging	Virginia Institute of Neuropsychiatry	United States	specialized institute	no	retrospective	1.4	>1	?	>1	1t
Cortechs Labs	NeuroQuant	Comparison of automated volumetry of the hippocampus using NeuroQuant® and visual assessment of the medial temporal lobe in Alzheimer’s disease	10.1177/0284185117743778	pubmed	Persson	2018	Acta Radiologica	Vestfold Hospital Trust	Norway	general hospital	no	retrospective	?	1	1	1	2
Cortechs Labs	NeuroQuant	Fully automated structural MRI of the brain in clinical dementia workup	10.1177/0284185116669874	pubmed	Persson	2017	Acta Radiologica	Vestfold Hospital Trust	Norway		no	retrospective	?	1	1	1	2
Cortechs Labs	NeuroQuant	Fully-automated volumetric MRI with normative ranges: Translation to clinical practice	10.3233/BEN-2009-0226	website	Brewer	2009	Behavioural Neurology	Department of Radiology and Neurosciences at the University of California	United States	academic hospital	?	prospective	?	1	1	1	1,3,4
Cortechs Labs	NeuroQuant	High correlations between MRI brain volume measurements based on NeuroQuant® and FreeSurfer	10.1016/j.pscychresns.2018.05.007	pubmed	Ross	2018	Psychiatry Research: Neuroimaging	Virginia Institute of Neuropsychiatry	United States	specialized institute	yes	retrospective	?	>1	?	>1	1t
Cortechs Labs	NeuroQuant	Hippocampal Sclerosis Detection with NeuroQuant Compared with Neuroradiologists	10.3174/ajnr.A6454	pubmed	Louis	2020	American Journal of Neuroradiology	Cleveland Clinic	United States	academic hospital	no	retrospective	?	1	1	?	2
Cortechs Labs	NeuroQuant	Man Versus Machine Part 2: Comparison of Radiologists’ Interpretations and NeuroQuant Measures of Brain Asymmetry and Progressive Atrophy in Patients With Traumatic Brain Injury	10.1176/appi.neuropsych.13040088	pubmed	Ross	2015	The Journal of Neuropsychiatry and Clinical Neurosciences	Virginia Institute of Neuropsychiatry	United States	specialized institute	no	retrospective	?	>1	?	>1	3
Cortechs Labs	NeuroQuant	Mesial Temporal Sclerosis: Accuracy of NeuroQuant versus Neuroradiologist	10.3174/ajnr.A4313	pubmed	Azab	2015	American Journal of Neuroradiology	Johns Hopkins Medical Institutions	United States	academic hospital	no	retrospective	?	1	1	?	2
Cortechs Labs	NeuroQuant	Predictive Utility of Marketed Volumetric Software Tools in Subjects at Risk for Alzheimer Disease: Do Regions Outside the Hippocampus Matter?	10.3174/ajnr.A5061	pubmed	Tanpitukpongse	2017	American Journal of Neuroradiology	Duke University Medical Center	United States	academic hospital	no	retrospective	1.0	>1	2	3	1c
Cortechs Labs	NeuroQuant	Segmentation errors and intertest reliability in automated and manually traced hippocampal volumes	10.1002/acn3.50885	pubmed	Brinkmann	2019	Annals of Clinical and Translational Neurology	Mayo clinic Minnesota	United States	academic hospital	no	retrospective	2.0.1.	1	1	2	2
Cortechs Labs	NeuroQuant	Temporal Lobe Epilepsy: Quantitative MR Volumetry in Detection of Hippocampal Atrophy	10.1148/radiol.12112638	website	Farid	2012	Radiology	University of California, San Diego	United States	academic hospital	yes	retrospective	?	1	1	1	2
Cortechs Labs	NeuroQuant	The accuracy of hippocampal volumetry and glucose metabolism for the diagnosis of patients with suspected Alzheimer's disease, using automatic quantitative clinical tools.	10.1097/MD.0000000000017824	pubmed	Ferrari	2019	Medicine	Hospital Israelita Albert Einstein (HIAE), São Paulo	Brazil	teaching hospital	no	retrospective	?	1	1	1	2
Cortechs Labs	NeuroQuant	Translational MRI Volumetry with NeuroQuant: Effects of Version and Normative Data on Relationships with Memory Performance in Healthy Older Adults and Patients with Mild Cognitive Impairment	10.3233/JAD-170306	pubmed	Stelmokas	2017	Journal of Alzheimer's disease	University of Michigan	United States	university	no	retrospective	1.0 vs 2.0	>1	1	1	2
Densitas	densityai	A comparison of five methods of measuring mammographic density: a case-control study	10.1186/s13058-018-0932-z	pubmed	Astley	2018	Breast Cancer Research	University of Manchester	United Kingdom	university	no	retrospective	2.0.0	1	1	1	2
Future Processing	Sens.ai	Fully-automated deep learning-powered system for DCE-MRI analysis of brain tumors	10.1016/j.artmed.2019.101769	pubmed	Nalepa	2020	Artificial Intelligence in Medicine	Institute of Informatics, Silesian University of Technology, Gliwice	Poland	university	yes	retrospective	?	?	?	?	3
HeartFlow	HeartFlow FFRCT Analysis	1-Year Impact on Medical Practice and Clinical Outcomes of FFRCT: The ADVANCE Registry	10.1016/j.jcmg.2019.03.003	pubmed	Patel	2020	JACC: Cardiovascular Imaging	Duke Heart Center, Duke Clinical Research Institute, Duke University	United States	specialized hospital	yes	prospective	?	38	>3	4	5
HeartFlow	HeartFlow FFRCT Analysis	1-Year Outcomes of FFRCT-Guided Care in Patients With Suspected Coronary Disease: The PLATFORM Study	10.1016/j.jacc.2016.05.057	pubmed	Douglas	2016	Journal of the American College of Cardiology	Duke University Medical Center	United States	academic hospital	yes	prospective	?	11	7	?	4,5
HeartFlow	HeartFlow FFRCT Analysis	An FFR(CT) diagnostic strategy versus usual care in patients with suspected coronary artery disease planned for invasive coronary angiography at German sites: one-year results of a subgroup analysis of the PLATFORM (Prospective Longitudinal Trial of FFR(C	10.1136/openhrt-2016-000526	pubmed	Colleran	2017	Open heart	Deutsches Herzzentrum München, Technische Universität München	Germany	specialized hospital	yes	prospective	?	3	1	?	4,5
HeartFlow	HeartFlow FFRCT Analysis	Clinical Impact of Coronary Computed Tomography Angiography-Derived Fractional Flow Reserve on Japanese Population in the ADVANCE Registry	10.1253/circj.CJ-18-1269	pubmed	Shiono	2019	Circulation Journal	Department of Cardiovascular Medicine, Wakayama Medical University	Japan	academic hospital	yes	prospective	?	13	1	?	4,5
HeartFlow	HeartFlow FFRCT Analysis	Clinical outcomes of fractional flow reserve by computed tomographic angiography-guided diagnostic strategies vs. usual care in patients with suspected coronary artery disease: the prospective longitudinal trial of FFR(CT): outcome and resource impacts st	10.1093/eurheartj/ehv444	pubmed	Douglas	2015	European heart journal	Duke University Medical Center	United States	academic hospital	yes	prospective	?	11	7	?	5
HeartFlow	HeartFlow FFRCT Analysis	Comparative efficacy testing - Fractional flow reserve by coronary computed tomography for the evaluation of patients with stable chest pain	10.1016/j.ijcard.2015.01.035	pubmed	Rajani	2015	International Journal of Cardiology	Department of Cardiology, St Thomas' Hospital	United Kingdom	academic hospital	no	retrospective	?	1	1	?	6
HeartFlow	HeartFlow FFRCT Analysis	Comparison Between Non-invasive (Coronary Computed Tomography Angiography Derived) and Invasive-Fractional Flow Reserve in Patients with Serial Stenoses Within One Coronary Artery: A NXT Trial substudy	10.1007/s10439-015-1436-y	pubmed	Tanaka	2016	Annals of Biomedical Engineering	University Hospitals Case Medical Center, Case Western Reserve University	United States	academic hospital	yes	prospective	?	10	8	?	2
HeartFlow	HeartFlow FFRCT Analysis	Comparison of Coronary Computed Tomography Angiography, Fractional Flow Reserve, and Perfusion Imaging for Ischemia Diagnosis	10.1016/j.jacc.2018.10.056	pubmed	Driessen	2019	Journal of the American College of Cardiology	VU University Medical Center	the Netherlands	academic hospital	yes	prospective	2.7	1	1	1	2
HeartFlow	HeartFlow FFRCT Analysis	Determinants of Rejection Rate for Coronary CT Angiography Fractional Flow Reserve Analysis	10.1148/radiol.2019182673	pubmed	Pontone	2019	Radiology	Department of Cardiovascular Imaging, Centro Cardiologico Monzino, IRCCS	Italy	specialized hospital	yes	prospective	>2.0	38	>3	4	1t
HeartFlow	HeartFlow FFRCT Analysis	Diagnosis of ischemia-causing coronary stenoses by noninvasive fractional flow reserve computed from coronary computed tomographic angiograms. Results from the prospective multicenter DISCOVER-FLOW (Diagnosis of Ischemia-Causing Stenoses Obtained Via Noninvasive Fractional Flow Reserve) study.	10.1016/j.jacc.2011.06.066	website	Koo	2011	Journal of the American College of Cardiology	Divi- sion of Cardiology, Department of Medicine, Cedars-Sinai Medical Center, Los Angeles, California	United States	academic hospital	yes	prospective	?	4	3	4	2
HeartFlow	HeartFlow FFRCT Analysis	Diagnostic accuracy of fractional flow reserve from anatomic CT angiography.	10.1001/2012.jama.11274	website	Min	2012	JAMA	Divi- sion of Cardiology, Department of Medicine, Cedars-Sinai Medical Center, Los Angeles, California	United States	academic hospital	yes	prospective	?	17	5	?	2
HeartFlow	HeartFlow FFRCT Analysis	Diagnostic performance of noninvasive fractional flow reserve derived from coronary computed tomography angiography in suspected coronary artery disease: the NXT trial (Analysis of Coronary Blood Flow Using CT Angiography: Next Steps).	10.1016/j.jacc.2013.11.043	website	Nørgaard	2014	Journal of the American College of Cardiology	Department of Cardiology, Aarhus University Hospital Skejby, Aarhus N	Denmark	academic hospital	yes	prospective	?	10	8	?	2
HeartFlow	HeartFlow FFRCT Analysis	Feasibility and diagnostic performance of fractional flow reserve measurement derived from coronary computed tomography angiography in real clinical practice	10.1007/s10554-016-0995-9	pubmed	Kawaji	2017	The International Journal of Cardiovascular Imaging	Department of Cardiovascular Medicine, Graduate School of Medicine, Kyoto University	Japan	university	yes	prospective	?	1	1	1	2
HeartFlow	HeartFlow FFRCT Analysis	FFR Derived From Coronary CT Angiography in Nonculprit Lesions of Patients With Recent STEMI.	10.1016/j.jcmg.2016.05.019	pubmed	Gaur	2017	JACC: Cardiovascular Imaging	Aarhus University Hospital	Denmark	academic hospital	yes	prospective	1.4	1	1	1	2
HeartFlow	HeartFlow FFRCT Analysis	Fractional Flow Reserve Derived from Coronary Computed Tomography Angiography Safely Defers Invasive Coronary Angiography in Patients with Stable Coronary Artery Disease	10.3390/jcm9020604	pubmed	Rabbat	2020	Journal of clinical medicine	Division of Cardiology, Loyola University Medical Center	United States	academic hospital	yes	prospective	?	1	1	2	4,5
HeartFlow	HeartFlow FFRCT Analysis	Identification of High-Risk Plaques Destined to Cause Acute Coronary Syndrome Using Coronary Computed Tomographic Angiography and Computational Fluid Dynamics	10.1016/j.jcmg.2018.01.023	pubmed	Lee	2019	JACC: Cardiovascular Imaging	Department of Internal Medicine and Cardio- vascular Center, Seoul National University Hospital	Republic of Korea	academic hospital	yes	retrospective	?	11	5	?	1c
HeartFlow	HeartFlow FFRCT Analysis	Impact of computed tomography (CT)-derived fractional flow reserve on reader confidence for interpretation of coronary CT angiography	10.1016/j.ejrad.2018.09.035	pubmed	Artzner	2018	European Journal of Radiology	University Hospital of Tuebingen	Germany	academic hospital	yes	retrospective	?	1	1	1	3
HeartFlow	HeartFlow FFRCT Analysis	Incidence and predictors of lesion-specific ischemia by FFRCT: Learnings from the international ADVANCE registry	10.1016/j.jcct.2018.01.008	pubmed	Kitabata	2018	Journal of cardiovascular computed tomography	Department of Medical Imaging, St Paul's Hospital, Vancouver	Canada	general hospital	yes	prospective	?	38	>3	4	1c
HeartFlow	HeartFlow FFRCT Analysis	Non-invasive CT-derived fractional flow reserve and static rest and stress CT myocardial perfusion imaging for detection of haemodynamically significant coronary stenosis	10.1007/s10554-019-01658-x	website	Ko	2019	The international journal of cardiovascular imaging	Monash Cardiovascular Research Centre, Monash University and MonashHeart, Monash Health	Australia	specialized hospital	no	prospective	?	1	1	1	2
HeartFlow	HeartFlow FFRCT Analysis	Noninvasive FFR Derived From Coronary CT Angiography. Management and Outcomes in the PROMISE Trial	10.1016/j.jcmg.2016.11.024	website	Lu	2017	JACC: Cardiovascular Imaging	Massachusetts General Hospital, Harvard Medical School, Boston	United States	academic hospital	yes	retrospective	?	69	1	4	4,5
HeartFlow	HeartFlow FFRCT Analysis	Quality-of-Life and Economic Outcomes of Assessing Fractional Flow Reserve With Computed Tomography Angiography: PLATFORM	10.1016/j.jacc.2015.09.051	pubmed	Hlatky	2015	Journal of the American College of Cardiology	Stanford University School of Medicine	United States	university	yes	prospective	?	11	7	?	5
HeartFlow	HeartFlow FFRCT Analysis	Real-world clinical utility and impact on clinical decision-making of coronary computed tomography angiography-derived fractional flow reserve: lessons from the ADVANCE Registry	10.1093/eurheartj/ehy530	pubmed	Fairbairn	2018	European heart journal	Liverpool Heart and Chest Hospital	United Kingdom	specialized hospital	yes	prospective	?	38	>3	4	4,5
HeartFlow	HeartFlow FFRCT Analysis	Relevance of anatomical, plaque, and hemodynamic characteristics of non-obstructive coronary lesions in the prediction of risk for acute coronary syndrome	10.1007/s00330-019-06221-9	pubmed	Park	2019	European Radiology	Department of Internal Medicine and Cardiovascular Center, Seoul National University Hospital	Republic of Korea	academic hospital	yes	retrospective	?	?	?	2	1c
Hologic	Quantra	A comparison of five methods of measuring mammographic density: a case-control study	10.1186/s13058-018-0932-z	pubmed	Astley	2018	Breast Cancer Research	University of Manchester	United Kingdom	university	no	retrospective	2.0.0	1	1	1	2
Hologic	Quantra	A first evaluation of breast radiological density assessment by QUANTRA software as compared to visual classification	10.1016/j.breast.2012.01.005	website	Ciatto	2012	The Breast	Dipartimento di Radiodiagnostica, APSS, Trento	Italy	general hospital	no	retrospective	?	1	1	1	2
Hologic	Quantra	Agreement of Mammographic Measures of Volumetric Breast Density to MRI	10.1371/journal.pone.0081653	duplicate	Wang	2013	PLOS ONE	Department of Radiology and Biomedical Imaging, University of California San Francisco, San Francisco, California	United States	academic hospital	no	retrospective	1.3	1	1	1	2
Hologic	Quantra	Automated Volumetric Breast Density Measurements in the Era of the BI-RADS Fifth Edition: A Comparison With Visual Assessment.	10.2214/AJR.15.15472	duplicate	Youk	2016	AJR. American journal of roentgenology	Department of Radiology, Gangnam Severance Hospital, Yonsei University College of Medicine	Republic of Korea	academic hospital	?	retrospective	2.0	1	1	1	2
Hologic	Quantra	Automated Volumetric Mammographic Breast Density Measurements May Underestimate Percent Breast Density for High-density Breasts.	10.1016/j.acra.2017.06.002	duplicate	Rahbar	2017	Academic radiology	Department of Radiology and Medical Imaging, University of Virginia Health System, Charlottesville, VA	United States	academic hospital	no	retrospective	2.0	1	1	2	2
Hologic	Quantra	Breast density (BD) assessment with digital breast tomosynthesis (DBT): Agreement between Quantra™ and 5th edition BI-RADS(®).	10.1016/j.breast.2016.10.003	pubmed	Ekpo	2016	the Breast	Discipline of Medical Radiation Sciences, Faculty of Health Sciences, The University of Sydney	Australia	university	no	retrospective	2.1.1	1	1	1	2
Hologic	Quantra	Classification of fatty and dense breast parenchyma: comparison of automatic volumetric density measurement and radiologists' classification and their inter-observer variation.	10.1177/0284185115626469	pubmed	Østerås	2016	Acta radiologica	Oslo University Hospital, Kirkeveien 166, Building 15, 2nd floor, Oslo	Norway	academic hospital	no	retrospective	2.0	?	1	1	2
Hologic	Quantra	Comparing Visually Assessed BI-RADS Breast Density and Automated Volumetric Breast Density Software: A Cross-Sectional Study in a Breast Cancer Screening Setting	10.1371/journal.pone.0136667	duplicate	van der Waal	2015	PLOS ONE	Radboudumc	the Netherlands	academic hospital	yes	retrospective	1.3	1	1	1	2
Hologic	Quantra	Comparison of Clinical and Automated Breast Density Measurements: Implications for Risk Prediction and Supplemental Screening.	10.1148/radiol.2015151261	pubmed	Brandt	2016	Radiology	Health Sciences Research, Mayo Clinic	United States	academic hospital	no	retrospective	2.0	5	1	1	2
Hologic	Quantra	Digital mammographic density and breast cancer risk: a case–control study of six alternative density assessment methods	10.1186/s13058-014-0439-1	duplicate	Eng	2014	Breast Cancer Research	Department of Non-Communicable Disease Epidemiology, London School of Hygiene and Tropical Medicine, London	United Kingdom	university	no	retrospective	1.3	1	1	?	1t,1c
Hologic	Quantra	Evaluation of breast parenchymal density with QUANTRA software.	10.4103/0971-3026.169458	pubmed	Pahwa	2015	The Indian journal of radiology & imaging	Department of Radiodiagnosis, All India Institute of Medical Sciences, Ansari Nagar, New Delhi	India	academic hospital	no	retrospective	?	1	1	1	2
Hologic	Quantra	Evaluation of Quantra Hologic Volumetric Computerized Breast Density Software in Comparison With Manual Interpretation in a Diverse Population.	10.1177/1178223418759296	pubmed	Richard-Davis	2018	Breast Cancer: Basic and Clinical Research	Department of Obstetrics and Gynecology, University of Arkansas for Medical Sciences	United States	academic hospital	no	retrospective	2.0	?	1	1	2
Hologic	Quantra	Intraindividual comparison of two methods of volumetric breast composition assessment.	10.1016/j.acra.2014.12.003	duplicate	Schmachtenberg	2015	Academic radiology	Department of Radiology, Charite–Universitatsmedizin Berlin, Berlin	Germany	academic hospital	no	retrospective	2.0	1	1	1	1t
Hologic	Quantra	Mammographic Breast Density: Comparison of Methods for Quantitative Evaluation	10.1148/radiol.14141508	duplicate	Morrish	2015	Radiology	Department of Radiology, University of Cambridge School of Clinical Medicine, Cambridge Biomedical Campus, Cambridge	United Kingdom	academic hospital	no	retrospective	2.0	6	1	1	2
Hologic	Quantra	Mammographic density and breast cancer risk in breast screening assessment cases and women with a family history of breast cancer	10.1016/j.ejca.2017.10.022	duplicate	Duffy	2018	European Journal of Cancer	Centre for Cancer Prevention, Wolfson Institute of Preventive Medicine	United Kingdom	university	no	prospective	2.0	6	1	1	2
Hologic	Quantra	Quantra™ should be considered a tool for two-grade scale mammographic breast density classification.	10.1259/bjr.20151057	pubmed	Ekpo	2016	The British journal of radiology	Discipline of Medical Radiation Sciences in the Faculty of Health Sciences and the Brain and Mind Research Institute, The University of Sydney	Australia	university	?	retrospective	2.0	?	?	1	2
Hologic	Quantra	Reliability of Automated Breast Density Measurements	10.1148/radiol.15141686	pubmed	Alonzo-Proulx	2015	Radiology	Department of Radiology and Medical Imaging, University of Virginia	Canada	academic hospital	yes	prospective	2.0	1	1	2	1t
icometrix	icobrain dm	A Retrospective Belgian Multi-Center MRI Biomarker Study in Alzheimer's Disease (REMEMBER)	10.3233/JAD-171140	pubmed	Niemantsverdriet	2018	Journal of Alzheimer's disease	University of Antwerp	Belgium	university	yes	retrospective	?	8	1	3	1c
icometrix	icobrain dm	Association of short-term cognitive decline and MCI-to-AD dementia conversion with CSF, MRI, amyloid- and 18F-FDG-PET imaging	10.1016/j.nicl.2019.101771	pubmed	Ottoy	2019	NeuroImage: Clinical journal	Molecular Imaging Center Antwerp, University of Antwerp	Belgium	university	yes	retrospective	?	?	?	?	1c
icometrix	icobrain dm	Automated MRI volumetry as a diagnostic tool for Alzheimer's disease: Validation of icobrain dm	10.1016/j.nicl.2020.102243	pubmed	Struyfs	2020	NeuroImage: Clinical	icometrix	Belgium	vendor	yes	retrospective	4.3	>2	>2	>2	2
icometrix	icobrain ms	Agreement of MSmetrix with established methods for measuring cross-sectional and longitudinal brain atrophy	10.1016/j.nicl.2017.06.034	pubmed	Steenwijk	2017	NeuroImage. Clinical	VU University Medical Center	The Netherlands	academic hospital	no	retrospective	?	1	1	1	1t
icometrix	icobrain ms	Automated brain volumetrics in multiple sclerosis: a step closer to clinical application	10.1136/jnnp-2015-312304	pubmed	Wang	2016	Journal of Neurology, Neurosurgery & Psychiatry	The University of Sydney	Australia	university	no	retrospective	?	1	1	1	2
icometrix	icobrain ms	Automatic segmentation and volumetry of multiple sclerosis brain lesions from MR images	10.1016/j.nicl.2015.05.003	pubmed	Jain	2015	NeuroImage. Clinical	icometrix	Belgium	vendor	yes	retrospective	?	2	2	3	2
icometrix	icobrain ms	Comparing longitudinal brain atrophy measurement techniques in a real-world multiple sclerosis clinical practice cohort: towards clinical integration?	10.1177/1756286418823462	pubmed	Beadnall	2019	Therapeutic advances in neurological disorders	The University of Sydney	Australia	academic hospital	yes	prospective	?	1	1	1	2
icometrix	icobrain ms	Correlation of clinical findings and brain volume data in multiple sclerosis	10.1016/j.jocn.2017.06.006	pubmed	Fragoso	2017	Journal of Clinical Neuroscience	Department of Neurology, Medical School, UNIMES	Brazil	university	no	prospective	?	?	1	?	1c
icometrix	icobrain ms	Intercontinental validation of brain volume measurements using MSmetrix	10.1177/1971400917721521	pubmed	Finkelsztejn	2018	The Neuroradiology Journal	Universidade Metropolitana de Santos	Brazil	academic hospital	yes	retrospective	?	1	1	?	1c
icometrix	icobrain ms	Measurement of Whole-Brain and Gray Matter Atrophy in Multiple Sclerosis: Assessment with MR Imaging	10.1148/radiol.2018172468	pubmed	Storelli	2018	Radiology	Vita-Salute San Raffaele University	Italy	university	yes	retrospective	1.7	?	?	3	1t
icometrix	icobrain ms	Quantifying brain volumes for Multiple Sclerosis patients follow-up in clinical practice - comparison of 1.5 and 3 Tesla magnetic resonance imaging	10.1002/brb3.422	pubmed	Lysandropoulos	2016	Brain and behavior	University Hospital Erasme	Belgium	academic hospital	yes	prospective	?	1	1	1	1t
icometrix	icobrain ms	Reliable measurements of brain atrophy in individual patients with multiple sclerosis	10.1002/brb3.518	pubmed	Smeets	2016	Brain and behavior	icometrix	Belgium	vendor	yes	retrospective	?	3	3	3	1t
icometrix	icobrain ms	Single MRI-Based Volumetric Assessment in Clinical Practice Is Associated With MS-Related Disability	10.1002/jmri.26303	pubmed	d'Hooghe	2019	Journal of magnetic resonance imaging	National MS Center, Neurology, Melsbroek	Belgium	specialized hospital	yes	retrospective	msmetrix	16	?	3	1c
icometrix	icobrain ms	Two Time Point MS Lesion Segmentation in Brain MRI: An Expectation-Maximization Framework	10.3389/fnins.2016.00576	pubmed	Jain	2016	Frontiers in neuroscience	icometrix	Belgium	vendor	yes	retrospective	?	2	2	3	2
icometrix	icobrain tbi	Automatic Quantification of Computed Tomography Features in Acute Traumatic Brain Injury	10.1089/neu.2018.6183	pubmed	Jain	2019	Journal of neurotrauma	icometrix	Belgium	vendor	yes	retrospective	?	65	19	4	2
ImageBiopsy Lab	IB Lab KOALA	Automated Knee Osteoarthritis Assessment Increases Physicians’ Agreement Rate and Accuracy: Data from the Osteoarthritis Initiative	10.1177/1947603519888793	website+provided	Nehrer	2019	CARTILAGE	Danube University Krems	Austria	university	yes	retrospective	?	5	1	?	2,3
Imbio	Lung Density Analysis - Functional	Parametric Response Mapping Monitors Temporal Changes on Lung CT Scans in the Subpopulations and Intermediate Outcome Measures in COPD Study (SPIROMICS)	10.1016/j.acra.2014.08.015	pubmed	Boes	2015	Academic radiology	Department of Radiology, University of Michigan, Center for Molecular Imaging	United States	academic hospital	yes	retrospective	?	1	1	1	1c
Imbio	Lung Density Analysis - Functional	Voxel-Wise Longitudinal Parametric Response Mapping Analysis of Chest Computed Tomography in Smokers	10.1016/j.acra.2018.05.024	pubmed	Labaki	2019	Academic radiology	Division of Pulmonary and Critical Care Medicine, University of Michigan Health System,	United States	academic hospital	yes	retrospective	?	?	?	?	1c
Imbio	Lung Texture Analysis	Automated Computed Tomography analysis in the assessment of Idiopathic Pulmonary Fibrosis severity and progression.	10.1016/j.ejrad.2020.108852	pubmed	Romei	2020	European journal of radiology	Azienda Ospedaliero Universitaria Pisana, Pisa	Italy	academic hospital	yes	retrospective	CALIPER	1	1	?	1c
Imbio	Lung Texture Analysis	Predicting outcomes in rheumatoid arthritis related interstitial lung disease	10.1183/13993003.00869-2018	pubmed	Jacob	2019	The European respiratory journal	University College London	United Kingdom	university	yes	retrospective	?	2	1	?	1c
Imbio	Lung Texture Analysis	Quantitative and semi-quantitative computed tomography analysis of interstitial lung disease associated with systemic sclerosis: A longitudinal evaluation of pulmonary parenchyma and vessels	10.1371/journal.pone.0213444	pubmed	Occhipinti	2019	PloS one	University of Florence	Italy	university	yes	retrospective	?	1	1	1	2
Imbio	Lung Texture Analysis	Quantitative computed tomography imaging of interstitial lung diseases.	10.1097/RTI.0b013e3182a21969	website	Bartholmai	2013	Journal of thoracic imaging	Department of Radiology, Mayo Clinic	United States	academic hospital	no	retrospective	CALIPER	1	1	?	2
Imbio	Lung Texture Analysis	Synergistic application of pulmonary 18F-FDG PET/HRCT and computer-based CT analysis with conventional severity measures to refine current risk stratification in idiopathic pulmonary fibrosis (IPF)	10.1007/s00259-019-04386-5	pubmed	Fraioli	2019	European journal of nuclear medicine and molecular imaging	Institute of Nuclear Medicine, UCL(H) and University College London Hospital	United Kingdom	academic hospital	no	prospective	?	1	1	1	1c
iSchemaView	Rapid ASPECTS	Automated ASPECT scoring in acute ischemic stroke: comparison of three software tools	10.1007/s00234-020-02439-3	pubmed	Hoelter	2020	Neuroradiology	Department of Neuroradiology, Friedrich-Alexander-Universität (FAU) Erlangen-Nürnberg	Germany	academic hospital	no	retrospective	?	1	1	1	2
iSchemaView	Rapid ASPECTS	Automated Calculation of Alberta Stroke Program Early CT Score	10.1161/STROKEAHA.119.026430	pubmed	Albers	2019	Stroke	Stanford Stroke Center	United States	academic hospital	yes	retrospective	4.7	?	?	?	2
iSchemaView	Rapid ASPECTS	Automated Calculation of the Alberta Stroke Program Early CT Score: Feasibility and Reliability	10.1148/radiol.2019181228	pubmed	Maegerlein	2019	Radiology	Klinikum rechts der Isar	Germany	academic hospital	no	retrospective	4.9	1	1	?	2
iSchemaView	Rapid CTA	Automated Detection of Intracranial Large Vessel Occlusions on Computed Tomography Angiography	10.1161/STROKEAHA.119.026259	website	Amukotuwa	2019	Stroke	Diagnostic Imaging, Monash Health, Clayton	Australia	teaching hospital (tertiary center)	yes	retrospective	4.9	1	1	1	2
Lunit	Lunit INSIGHT CXR	Deep Learning for Chest Radiograph Diagnosis in the Emergency Department	10.1148/radiol.2019191225	pubmed	Hwang	2019	Radiology	Seoul National University College of Medicine	Republic of Korea	academic hospital	yes	retrospective	4.7.2	1	1	2	2,3
Lunit	Lunit INSIGHT CXR	Development and Validation of a Deep Learning-Based Automated Detection Algorithm for Major Thoracic Diseases on Chest Radiographs	10.1001/jamanetworkopen.2019.1095	pubmed	Hwang	2019	JAMA network open	Seoul National University College of Medicine	Republic of Korea	academic hospital	yes	retrospective	?	5	2	?	2
Lunit	Lunit INSIGHT CXR	Development and Validation of a Deep Learning-based Automatic Detection Algorithm for Active Pulmonary Tuberculosis on Chest Radiographs	10.1093/cid/ciy967	pubmed	Hwang	2019	Clinical infectious diseases	Seoul National University College of Medicine	Republic of Korea	academic hospital	yes	retrospective	?	6	3	?	2,3
Lunit	Lunit INSIGHT CXR	Development and validation of deep learning-based automatic detection algorithm for malignant pulmonary nodules on chest radiographs	10.1148/radiol.2018180237	pubmed	Nam	2019	Radiology	Seoul National University College of Medicine	Republic of Korea	academic hospital	yes	retrospective	?	4	2	?	2,3
Lunit	Lunit INSIGHT CXR	Using artificial intelligence to read chest radiographs for tuberculosis detection: A multi-site evaluation of the diagnostic accuracy of three deep learning systems	10.1038/s41598-019-51503-3	pubmed	Qin	2019	Scientific reports	Stop TB Partnership	Switzerland	NGO	no	retrospective	4.7.2	2	2	2	2
MeVis Medical Solutions AG	Veolity	Comparison of the effects of model-based iterative reconstruction and filtered back projection algorithms on software measurements in pulmonary subsolid nodules	10.1007/s00330-016-4716-5	vendor	Cohen	2017	European Radiology	Department ofRadiology, Seoul National University College of Medicine, Seoul	Republic of Korea	academic hospital	no	retrospective	1.1	1	1	1	1t
MeVis Medical Solutions AG	Veolity	Computer Vision Tool and Technician as First Reader of Lung Cancer Screening CT Scans	10.1016/j.jtho.2016.01.021	vendor	Ritchie	2016	Journal of Thoracic Oncology	British Columbia Cancer Agency, University of British Columbia, Vancouver	Canada	specialized hospital	no	retrospective	CIRRUS	9	?	?	2,3
MeVis Medical Solutions AG	Veolity	Computer-aided detection of pulmonary nodules: a comparative study using the public LIDC/IDRI database	10.1007/s00330-015-4030-7	vendor	Jacobs	2016	European Radiology	Radboudumc	the Netherlands	academic hospital	yes	retrospective	1.3.1 (Visia), 1.5.3 (Herakles)	7	?	4	1t,2,3
MeVis Medical Solutions AG	Veolity	Detection and quantification of the solid component in pulmonary subsolid nodules by semiautomatic segmentation	10.1007/s00330-014-3427-z	vendor	Scholten	2015	European Radiology	Department ofRadiology, University Medical Center, Utrecht	the Netherlands	academic hospital	no	retrospective	CIRRUS	3	1	2	2
MeVis Medical Solutions AG	Veolity	Detection of Subsolid Nodules in Lung Cancer Screening: Complementary Sensitivity of Visual Reading and Computer-Aided Diagnosis	10.1097/RLI.0000000000000464	vendor	Silva	2018	Investigative Radiology	Section of Radiology, Unit of Surgical Sciences, Department of Medicine and Surgery (DiMeC), University of Parma, Parma	Italy	academic hospital	yes	retrospective	CIRRUS	1	1	1	2,3
MeVis Medical Solutions AG	Veolity	Interscan variation of semi-automated volumetry of subsolid pulmonary nodules	10.1007/s00330-014-3478-1	vendor	Scholten	2015	European Radiology	Department ofRadiology, University Medical Center, Utrecht	the Netherlands	academic hospital	yes	retrospective	CIRRUS	3	1	2	1t
MeVis Medical Solutions AG	Veolity	Predicting Malignancy Risk of Screen-Detected Lung Nodules - Mean Diameter or Volume	10.1016/j.jtho.2018.10.006	vendor	Tammemagi	2019	Journal of Thoracic Oncology	British Columbia Cancer Agency, Vancouver, Canada	Canada	specialized hospital	yes	retrospective	CIRRUS	33	1	?	1c
MeVis Medical Solutions AG	Veolity	Pulmonary subsolid nodules: value of semi-automatic measurement in diagnostic accuracy, diagnostic reproducibility and nodule classification agreement	10.1007/s00330-017-5171-7	vendor	Kim	2018	European Radiology	Department of Radiology, Seoul National University College of Medicine, Seoul	Republic of Korea	academic hospital	no	retrospective	1.2	1	1	1	1t,2
MeVis Medical Solutions AG	Veolity	Software performance in segmenting ground-glass and solid components of subsolid nodules in pulmonary adenocarcinomas	10.1007/s00330-016-4317-3	vendor	Cohen	2016	European Radiology	Department of Radiology, Seoul National University College of Medicine, Seoul	Republic of Korea	academic hospital	yes	retrospective	1.1	1	1	3	2
MeVis Medical Solutions AG	Veolity	The effect of late-phase contrast enhancement on semi-automatic software measurements of CT attenuation and volume of part-solid nodules in lung adenocarcinomas	10.1016/j.ejrad.2016.03.027	vendor	Cohen	2016	European Journal of Radiology	Department of Radiology, Seoul National University College of Medicine, Seoul	Republic of Korea	academic hospital	yes	retrospective	1.1	1	1	1	1t
MeVis Medical Solutions AG	Veolity	Validation, comparison, and combination of algorithms for automatic detection of pulmonary nodules in computed tomography images: The LUNA16 challenge	10.1016/j.media.2017.06.015	vendor	Setio	2017	Medical Image Analysis	Radboudumc	the Netherlands	academic hospital	no	retrospective	5.3	7	?	?	2
QUIBIM	Chest X-Ray Classifier	Identifying pulmonary nodules or masses on chest radiography using deep learning: external validation and strategies to improve clinical practice	10.1016/j.crad.2019.08.005	pubmed	Liang	2020	Clinical Radiology	Kaohsiung Veterans General Hospital	Taiwan	general hospital	yes	retrospective	?	1	1	?	2
Qure.ai	qER	Deep learning algorithms for detection of critical findings in head CT scans: a retrospective study	10.1016/S0140-6736(18)31645-3	pubmed	Chilamkurthy	2018	The Lancet	Qure.ai	India	vendor	yes	retrospective	?	6	1	?	2
Qure.ai	qXR	Deep learning in chest radiography: Detection of findings and presence of change	10.1371/journal.pone.0204155	pubmed	Singh	2018	PloS one	MGH	United States	academic hospital	yes	retrospective	?	1	1	?	2
Qure.ai	qXR	Deep learning, computer-aided radiography reading for tuberculosis: a diagnostic accuracy study from a tertiary hospital in India	10.1038/s41598-019-56589-3	pubmed	Nash	2020	Scientific reports	Manipal Academy of Higher Education	India	university	no	retrospective	2	1	1	?	2
Qure.ai	qXR	Performance of Qure.ai automatic classifiers against a large annotated database of patients with diverse forms of tuberculosis	10.1371/journal.pone.0224445	pubmed	Engle	2020	PloS one	National Institutes of Health	United States	research institute	no	retrospective	?	?	?	?	2
Qure.ai	qXR	Using artificial intelligence to read chest radiographs for tuberculosis detection: A multi-site evaluation of the diagnostic accuracy of three deep learning systems	10.1038/s41598-019-51503-3	pubmed	Qin	2019	Scientific reports	Stop TB Partnership	Switzerland	NGO	no	retrospective	2	2	2	2	2
QView Medical	QVCAD	1000-Case Reader Study of Radiologists' Performance in Interpretation of Automated Breast Volume Scanner Images with a Computer-Aided Detection System	10.1016/j.ultrasmedbio.2018.04.020	pubmed	Xu	2018	Ultrasound in Medicine and Biology	Department of Ultrasound, First People’s Hospital of Hangzhou, Affiliated Hangzhou Hospital of Nanjing Medical University	China	academic hospital	no	retrospective	?	1	1	1	3
Resonance Health	FerriSmart	Inter-method reproducibility of biexponential R(2) MR relaxometry for estimation of liver iron concentration	10.1002/mrm.27348	pubmed	Pirasteh	2018	Magnetic resonance in medicine	Department of Radiology, University of Texas Southwestern Medical Center	United States	academic hospital	no	retrospective	?	1	1	1	1t
Resonance Health	FerriSmart	R2 relaxometry based MR imaging for estimation of liver iron content: A comparison between two methods	10.1007/s00261-019-02074-4	pubmed	Calle-Toro	2019	Abdominal Radiology	Children’s Hospital of Philadelphia	United States	children's hospital	no	retrospective	?	1	1	1	1t
Riverain Technologies	ClearRead CT - Detect	Computer-Aided Detection of Pulmonary Nodules in Computed Tomography Using ClearReadCT	10.1007/s10916-019-1180-1	pubmed	Wagner	2019	Journal of Medical Systems	University Hospital Jena	Germany	academic hospital	no	retrospective	?	1	1	1	2
Riverain Technologies	ClearRead CT - Detect	JOURNAL CLUB: Computer-Aided Detection of Lung Nodules on CT With a Computerized Pulmonary Vessel Suppressed Function	10.2214/AJR.17.18718	website	Lo	2018	American Journal of Roentgenology	Arlington Innovation Center: Health Research, Virginia Polytechnic Institute and State University, Arlington, VA	United States	university	yes	retrospective	?	?	1	?	2,3
Riverain Technologies	ClearRead CT - Vessel Suppress	Computer-Aided Detection of Pulmonary Nodules in Computed Tomography Using ClearReadCT	10.1007/s10916-019-1180-1	pubmed	Wagner	2019	Journal of Medical Systems	University Hospital Jena	Germany	academic hospital	no	retrospective	?	1	1	1	2
Riverain Technologies	ClearRead CT - Vessel Suppress	Impact of Vessel Suppressed-CT on Diagnostic Accuracy in Detection of Pulmonary Metastasis and Reading Time	10.1016/j.acra.2020.01.014	pubmed	Martini	2020	Academic Radiology	University Hospital Zurich	Switzerland	academic hospital	no	retrospective	?	1	1	1	2,3
Riverain Technologies	ClearRead CT - Vessel Suppress	JOURNAL CLUB: Computer-Aided Detection of Lung Nodules on CT With a Computerized Pulmonary Vessel Suppressed Function	10.2214/AJR.17.18718	website	Lo	2018	American Journal of Roentgenology	Arlington Innovation Center: Health Research, Virginia Polytechnic Institute and State University, Arlington, VA	United States	university	yes	retrospective	?	?	1	?	2,3
Riverain Technologies	ClearRead CT - Vessel Suppress	Vessel suppressed chest Computed Tomography for semi-automated volumetric measurements of solid pulmonary nodules.	10.1016/j.ejrad.2018.02.020	pubmed	Milanese	2018	European Journal of Radiology	University Hospital Zurich	Switzerland	academic hospital	no	retrospective	?	1	1	1	2
Riverain Technologies	ClearRead Xray - Bone Suppress	Bone suppressed images improve radiologists' detection performance for pulmonary nodules in chest radiographs.	10.1016/j.ejrad.2013.09.016	website	Schalekamp	2013	European journal of radiology	Dept. Of Radiology, Radboud University Medical Center, Nijmegen	the Netherlands	academic hospital	yes	retrospective	2.4	4	?	4	3
Riverain Technologies	ClearRead Xray - Bone Suppress	Bone Suppression Increases the Visibility of Invasive Pulmonary Aspergillosis in Chest Radiographs	10.1371/journal.pone.0108551	website	Schalekamp	2014	PLOS ONE	Dept. Of Radiology, Radboud University Medical Center, Nijmegen	the Netherlands	academic hospital	yes	retrospective	3.2	4	?	4	3
Riverain Technologies	ClearRead Xray - Bone Suppress	Comparison of Baseline, Bone-Subtracted, and Enhanced Chest Radiographs for Detection of Pneumothorax	10.1177/0846537120908852	pubmed	Homayounieh	2020	Canadian Association of Radiologists Journal	Massachusetts General Hospital	United States	academic hospital	no	retrospective	?	1	1	?	2
Riverain Technologies	ClearRead Xray - Bone Suppress	Comparison of Dual-Energy Subtraction and Electronic Bone Suppression Combined With Computer-Aided Detection on Chest Radiographs: Effect on Human Observers' Performance in Nodule Detection	10.2214/AJR.12.8877	website	Szucs-Farkas	2013	American Journal of Roentgenology	Institute of Diagnostic, Interventional and Paediatric Radiology, Inselspital, University Hospital and University of Bern, Berne	Switzerland	academic hospital	no	retrospective	suppress: 2.0, detect: 5.1	1	1	1	3
Riverain Technologies	ClearRead Xray - Bone Suppress	Computer-aided Detection Fidelity of Pulmonary Nodules in Chest Radiograph	10.4103/jcis.JCIS_75_16	pubmed	Dellios	2017	Journal of clinical imaging science	Suedharz Hospital Nordhausen	Germany	general hospital	no	retrospective	SoftView™ 2.4A (ClearRead Xray - Bone Suppress), OnGuard™ 5.2 (now ClearRead Xray - Detect)	1	1	2	2
Riverain Technologies	ClearRead Xray - Bone Suppress	Computer-aided Detection Improves Detection of Pulmonary Nodules in Chest Radiographs beyond the Support by Bone-suppressed Images	10.1148/radiol.14131315	website	Schalekamp	2014	Radiology	Dept. Of Radiology, Radboud University Medical Center, Nijmegen	the Netherlands	academic hospital	yes	retrospective	suppress: 2.4, detect: 5.2	4	1	3	2,3
Riverain Technologies	ClearRead Xray - Bone Suppress	Improved detection of focal pneumonia by chest radiography with bone suppression imaging	10.1007/s00330-012-2550-y	website	Li	2012	European Radiology	From the Department of Radiology, MC-2026, University of Chicago	United States	academic hospital	yes	retrospective	2.2	1	1	1	3
Riverain Technologies	ClearRead Xray - Bone Suppress	Improved Detection of Subtle Lung Nodules by Use of Chest Radiographs With Bone Suppression Imaging: Receiver Operating Characteristic Analysis With and Without Localization	10.2214/AJR.10.4816	website	Li	2011	American Journal of Roentgenology	From the Department of Radiology, MC-2026, University of Chicago	United States	academic hospital	yes	retrospective	2.0	14	2	?	3
Riverain Technologies	ClearRead Xray - Bone Suppress	Lung Nodules: Improved Detection with Software That Suppresses the Rib and Clavicle on Chest Radiographs	10.1148/radiol.11100153	website	Freedman	2011	Radiology	Lombardi Comprehensive Cancer Center and Department of Oncology, Georgetown University Medical Center	United States	academic hospital	yes	retrospective	?	4	2	?	3,4
Riverain Technologies	ClearRead Xray - Bone Suppress	Small Lung Cancers: Improved Detection by Use of Bone Suppression Imaging—Comparison with Dual-Energy Subtraction Chest Radiography	10.1148/radiol.11110192	website	Li	2011	Radiology	From the Department of Radiology, MC-2026, University of Chicago	United States	academic hospital	yes	retrospective	2.0	1	1	1	3
Riverain Technologies	ClearRead Xray - Bone Suppress	The Effect of Supplementary Bone-Suppressed Chest Radiographs on the Assessment of a Variety of Common Pulmonary Abnormalities: Results of an Observer Study	10.1097/RTI.0000000000000195	pubmed	Schalekamp	2016	Journal of Thoracic Imaging	Radboud University Medical Center	the Netherlands	academic hospital	yes	retrospective	3.2	2	1	3	3
Riverain Technologies	ClearRead Xray - Detect	Comparison of Dual-Energy Subtraction and Electronic Bone Suppression Combined With Computer-Aided Detection on Chest Radiographs: Effect on Human Observers' Performance in Nodule Detection	10.2214/AJR.12.8877	website	Szucs-Farkas	2013	American Journal of Roentgenology	Institute of Diagnostic, Interventional and Paediatric Radiology, Inselspital, University Hospital and University of Bern, Berne	Switzerland	academic hospital	no	retrospective	suppress: 2.0, detect: 5.1	1	1	1	3
Riverain Technologies	ClearRead Xray - Detect	Computer-aided Detection Fidelity of Pulmonary Nodules in Chest Radiograph	10.4103/jcis.JCIS_75_16	pubmed	Dellios	2017	Journal of clinical imaging science	Suedharz Hospital Nordhausen	Germany	general hospital	no	retrospective	SoftView™ 2.4A (ClearRead Xray - Bone Suppress), OnGuard™ 5.2 (now ClearRead Xray - Detect)	1	1	2	2
Riverain Technologies	ClearRead Xray - Detect	Computer-aided Detection Improves Detection of Pulmonary Nodules in Chest Radiographs beyond the Support by Bone-suppressed Images	10.1148/radiol.14131315	website	Schalekamp	2014	Radiology	Dept. Of Radiology, Radboud University Medical Center, Nijmegen	the Netherlands	academic hospital	yes	retrospective	suppress: 2.4, detect: 5.2	4	1	3	2,3
ScreenPoint Medical	Transpara	Artificial intelligence for breast cancer detection in mammography: experience of use of the ScreenPoint Medical Transpara system in 310 Japanese women	10.1007/s12282-020-01061-8	pubmed	Sasaki	2020	Breast Cancer	Department of Radiology, Sagara Perth Avenue Clinic	Japan	general hospital	yes	retrospective	1.3.0	1	1	1	2
ScreenPoint Medical	Transpara	Can we reduce the workload of mammographic screening by automatic identification of normal exams with artificial intelligence? A feasibility study	10.1007/s00330-019-06186-9	pubmed	Rodriguez-Ruiz	2019	European radiology	Radboud University Medical Center	the Netherlands	academic hospital	yes	retrospective	1.4.0	9	7	4	2
ScreenPoint Medical	Transpara	Detection of Breast Cancer with Mammography: Effect of an Artificial Intelligence Support System	10.1148/radiol.2018181371	pubmed	Rodríguez-Ruiz	2018	Radiology	Radboud University Medical Center	the Netherlands	academic hospital	yes	retrospective	1.3.0	2	2	2	3
ScreenPoint Medical	Transpara	Stand-Alone Artificial Intelligence for Breast Cancer Detection in Mammography: Comparison With 101 Radiologists	10.1093/jnci/djy222	website+provided	Rodriguez-Ruiz	2019	Journal of the National Cancer Institute	Department of Radiology and Nuclear Medicine, Radboud University Medical Centre	the Netherlands	academic hospital	yes	retrospective	1.4.0	>9	7	4	2
Siemens Healthineers	AI-Rad Companion Chest CT	Artificial Intelligence-based Fully Automated Per Lobe Segmentation and Emphysema-quantification Based on Chest Computed Tomography Compared With Global Initiative for Chronic Obstructive Lung Disease Severity of Smokers.	10.1097/RTI.0000000000000500	pubmed	Fischer	2020	Journal of thoracic imaging	Department of Radiology and Radiological Science, Medical University of South Carolina	United States	academic hospital	yes	retrospective	prototype	?	?	1	2
SyntheticMR	SyMRI Neuro	Automated brain tissue and myelin volumetry based on quantitative MR imaging with various in-plane resolutions	10.1016/j.neurad.2017.10.002	pubmed	Andica	2018	Journal of Neuroradiology	Juntendo University Graduate School of Medicine	Japan	university	no	prospective	8.0	1	1	1	1t
SyntheticMR	SyMRI Neuro	Brain tissue and myelin volumetric analysis in multiple sclerosis at 3T MRI with various in-plane resolutions using synthetic MRI	10.1007/s00234-019-02241-w	pubmed	Saccenti	2019	Neuroradiology	Juntendo University Graduate School of Medicine	Japan	university	no	prospective	8.04	1	1	1	1t
SyntheticMR	SyMRI Neuro	Comparison of whole brain segmentation and volume estimation in children and young adults using SPM and SyMRI.	10.1016/j.clinimag.2019.05.008	pubmed	Serai	2019	Clinical Imaging	Children's Hospital of Philadelphia	United States	children's hospital	no	retrospective	?	1	1	2	1t
SyntheticMR	SyMRI Neuro	Myelin Measurement: Comparison Between Simultaneous Tissue Relaxometry, Magnetization Transfer Saturation Index, and T1w/T2w Ratio Methods.	10.1038/s41598-018-28852-6	pubmed	Hagiwara	2018	Scientific Reports	Juntendo University School of Medicine	Japan	university	yes	prospective	8.0	1	1	1	1t
SyntheticMR	SyMRI Neuro	Quantitative MRI for Rapid and User-Independent Monitoring of Intracranial CSF Volume in Hydrocephalus	10.3174/ajnr.A4627	pubmed	Virhammar	2016	American Journal of Neuroradiology	Akademiska Sjukhuset	Sweden	academic hospital	yes	prospective	7.0	1	1	1	1c
Thirona	CAD4TB	Accuracy of an automated system for tuberculosis detection on chest radiographs in high-risk screening	10.5588/ijtld.17.0492	pubmed	Melendez	2018	The international journal of tuberculosis and lung disease	Radboud University Medical Center	the Netherlands	academic hospital	yes	retrospective	5	1	1	1	2
Thirona	CAD4TB	Automated chest X-ray reading for tuberculosis in the Philippines to improve case detection: a cohort study	10.5588/ijtld.18.0004	website	Philipsen	2019	The International Journal of Tuberculosis and Lung Disease	Department of Radiology and Nuclear Medicine, Radboud University Medical Center	the Netherlands	academic hospital	yes	retrospective	5	n.a.	1	1	2,3
Thirona	CAD4TB	Automated chest-radiography as a triage for Xpert testing in resource-constrained settings: a prospective study of diagnostic accuracy and costs	10.1038/srep12215	pubmed	Philipsen	2015	Scientific reports	Radboud University Medical Center	the Netherlands	academic hospital	no	prospective	3.07	1	1	1	2,6
Thirona	CAD4TB	Automatic versus human reading of chest X-rays in the Zambia National Tuberculosis Prevalence Survey	10.5588/ijtld.16.0851	pubmed	Melendez	2017	International Journal of Tuberculosis and Lung Disease	Radboud University Medical Center	the Netherlands	academic hospital	yes	retrospective	5	?	1	1	2
Thirona	CAD4TB	Computer aided detection of tuberculosis on chest radiographs: An evaluation of the CAD4TB v6 system	10.1038/s41598-020-62148-y	pubmed	Murphy	2020	Scientific reports	Radboud University Medical Center	the Netherlands	academic hospital	yes	retrospective	6	2	1	?	2,6
Thirona	CAD4TB	Computer-assisted chest radiography reading for tuberculosis screening in people living with diabetes mellitus	10.5588/ijtld.17.0827	pubmed	Koesoemadinata	2018	The International Journal of Tuberculosis and Lung Disease	Faculty of Medicine, Universitas Padjadjaran	Indonesia	university	no	prospective	5	26	1	?	2
Thirona	CAD4TB	Evaluation of computer aided detection of tuberculosis on chest radiography among people with diabetes in Karachi Pakistan	10.1038/s41598-020-63084-7	pubmed	Habib	2020	Scientific Reports	Community Health Solutions, Karachi, Pakistan	Pakistan	general hospital	no	prospective	3.07	2	1	?	2
Thirona	CAD4TB	Evaluation of the diagnostic accuracy of Computer-Aided Detection of tuberculosis on Chest radiography among private sector patients in Pakistan	10.1038/s41598-018-30810-1	pubmed	Zaidi	2018	Scientific reports	Community Health Solutions	Pakistan	NGO	no	prospective	3.07	2	1	?	2,4
Thirona	CAD4TB	Screening for pulmonary tuberculosis in a Tanzanian prison and computer-aided interpretation of chest X-rays	10.5588/pha.15.0037	pubmed	Steiner	2015	Public health action	Swiss Tropical and Public Health Institute	Switzerland	research institute	no	retrospective	3.07	2	1	1	2,3
Thirona	CAD4TB	Using artificial intelligence to read chest radiographs for tuberculosis detection: A multi-site evaluation of the diagnostic accuracy of three deep learning systems	10.1038/s41598-019-51503-3	pubmed	Qin	2019	Scientific reports	Stop TB Partnership	Switzerland	NGO	no	retrospective	6	2	2	2	2
Thirona	CAD4TB	Yield, Efficiency and Costs of Mass Screening Algorithms for Tuberculosis in Brazilian Prisons	10.1093/cid/ciaa135	pubmed	Santos	2020	Clinical Infectious Diseases	Oswaldo Cruz Foundation	Brazil	NGO	no	prospective	5	3	1	?	2,6
Visiana	BoneXpert	A paediatric bone index derived by automated radiogrammetry	10.1007/s00198-009-1085-9	vendor	Thodberg	2010	Osteoporosis International	Visiana	Denmark	vendor	yes	retrospective	1,2,3	n.a.	2	1	1t
Visiana	BoneXpert	A Piece of the Puzzle: The Bone Health Index of the BoneXpert Software Reflects Cortical Bone Mineral Density in Pediatric and Adolescent Patients	10.1371/journal.pone.0151936	pubmed	Schündeln	2016	PloS one	Universitätsklinikum-Essen and the University of Duisburg-Essen	Germany	academic hospital	no	retrospective	2	1	1	?	2
Visiana	BoneXpert	Applicability of two bone age assessment methods to children from Saudi Arabia	10.1016/j.crad.2019.08.029	pubmed	Alshamrani	2020	Clinical Radiology	Department of Radiological Sciences, University of Najran	Saudi Arabia	university	no	retrospective	2.5.1.1	1	1	?	2
Visiana	BoneXpert	Automated Bone Age Analysis with Lossy Image Files	10.7205/MILMED-D-17-00011	pubmed	Pinsker	2017	Military Medicine	Tripler Army Medical Center	United States	military hospital	no	retrospective	2.1	1	1	?	1t,2
Visiana	BoneXpert	Automated determination of bone age from hand X-rays at the end of puberty and its applicability for age estimation	10.1007/s00414-016-1471-8	pubmed	Thodberg	2017	International Journal of Legal Medicine	Visiana	Denmark	vendor	yes	retrospective	2	2	2	?	2
Visiana	BoneXpert	Automated Greulich-Pyle bone age determination in children with chronic kidney disease.	10.1007/s00467-015-3042-5	vendor	Nüsken	2015	Pediatric Nephrology	Department ofPediatrics and Adolescent Medicine, University of Cologne	Germany	academic hospital	no	retrospective	2.1	10	1	?	2
Visiana	BoneXpert	Automatic Determination of the Greulich-Pyle Bone Age as an Alternative Approach for Chinese Children with Discordant Bone Age	10.1159/000446434	pubmed	Zhang	2016	Hormone Research in Paediatrics	Ruijin Hospital Shanghai Jiao Tong University School of Medicine	China	academic hospital	no	retrospective	2.0	1	1	?	2
Visiana	BoneXpert	Bone age determination in eutrophic, overweight and obese Brazilian children and adolescents: a comparison between computerized BoneXpert and Greulich-Pyle methods	10.1007/s00247-019-04435-z	pubmed	Artioli	2019	Pediatric Radiology	Irmandade da Santa Casa de Misericórdia de São Paulo	Brazil	academic hospital	no	prospective	2.5.0.1	3	1	1	2
Visiana	BoneXpert	Bone health of children with intestinal failure measured by dual energy X-ray absorptiometry and digital X-ray radiogrammetry	10.1016/j.clnu.2017.02.014	pubmed	Neelis	2018	Clinical Nutrition	Department of Pediatric Gastroenterology, Erasmus Medical Center e Sophia Children's Hospital	the Netherlands	academic hospital	no	retrospective	2	1	1	?	2
Visiana	BoneXpert	Can digital X-ray radiogrammetry be an alternative for dual-energy X-ray absorptiometry in the diagnosis of secondary low bone quality in children?	10.1007/s00431-019-03425-5	pubmed	Leijten	2019	European Journal of Pediatrics	Radboudumc	the Netherlands	academic hospital	no	prospective	2.4.5.1	1	1	?	2
Visiana	BoneXpert	Clinical application of automated Greulich-Pyle bone age determination in children with short stature	10.1007/s00247-008-1114-4	vendor	Martin	2009	Pediatric Radiology	Visiana	Denmark	vendor	yes	retrospective	1,2	1	1	1	2
Visiana	BoneXpert	Correlation in radiological bone age determination using the Greulich and Pyle method versus automated evaluation using BoneXpert software	10.4067/S0370-41062018005000705	pubmed	Pose Lepe	2018	Revista chilena de pediatría	Clínica Alemana de Santiago	Chili	academic hospital	no	retrospective	?	1	1	?	2
Visiana	BoneXpert	Maturation Disparity between Hand-Wrist Bones in a Chinese Sample of Normal Children: An Analysis Based on Automatic BoneXpert and Manual Greulich and Pyle Atlas Assessment	10.3348/kjr.2016.17.3.435	pubmed	Zhang	2016	Korean J Radiol	Department of Radiology, Ruijin Hospital, Shanghai Jiao Tong University School of Medicine	China	academic hospital	no	prospective	2.0	1	1	?	2
Visiana	BoneXpert	Metacarpal bone loss in patients with rheumatoid arthritis estimated by a new Digital X-ray Radiogrammetry method - initial results	10.1186/s12891-016-1348-5	pubmed	Pfeil	2017	BMC musculoskeletal disorders	Department of Internal Medicine III, Jena University Hospital – Friedrich Schiller University Jena,	Germany	academic hospital	yes	retrospective	2.3	1	1	1	2
Visiana	BoneXpert	Prediction of Adult Height Based on Automated Determination of Bone Age	10.1210/jc.2009-1429	vendor	Thodberg	2009	The Journal of Clinical Endocrinology & Metabolism	Pediatric Endocrinology Section, University Children’s Hospital, Tuebigen	Germany	academic hospital	yes	retrospective	2	n.a.	1	?	2
Visiana	BoneXpert	Psoriatic arthritis is associated with bone loss of the metacarpals	10.1186/s13075-016-1145-4	pubmed	Pfeil	2016	Arthritis Research & Therapy	Jena University Hospital—Friedrich Schiller University Jena	Germany	academic hospital	no	retrospective	2.3.0.4	1	1	1	2
Visiana	BoneXpert	Use of Automated Bone Age for Critical Growth Assessment	10.1177/0009922815572076	pubmed	Khan	2015	Clinical Pediatrics	MedStar Georgetown University Hospital	United States	academic hospital	no	retrospective	2.1	1	1	1	2
Visiana	BoneXpert	Validation and Reference Values of Automated Bone Age Determination for Four Ethnicities	10.1016/j.acra.2010.06.007	vendor	Thodberg	2010	Academic Radiology	Visiana	Denmark	vendor	yes	retrospective	2	n.a.	1	?	2
Visiana	BoneXpert	Validation of adult height prediction based on automated bone age determination in the Paris Longitudinal Study of healthy children	10.1007/s00247-015-3468-8	pubmed	Martin	2016	Pediatric Radiology	Tübingen University Children’s Hospital	Germany	academic hospital	yes	retrospective	?	1	1	1	2
Visiana	BoneXpert	Validation of automatic bone age determination in children with congenital adrenal hyperplasia	10.1007/s00247-013-2744-8	vendor	Martin	2013	Pediatric Radiology	Pediatric Endocrinology Section, University Children’s Hospital, Tuebigen	Germany	academic hospital	no	retrospective	2	1	1	1	2
Visiana	BoneXpert	Validation of automatic bone age rating in children with precocious and early puberty	10.1515/JPEM.2011.420	vendor	Martin	2011	Journal of Pediatric Endocrinology and Metabolism	Pediatric Endocrinology Section, University Children’s Hospital, Tuebigen	Germany	academic hospital	yes	retrospective	2	1	1	?	2
Volpara Solutions	VolparaDensity	A comparison of five methods of measuring mammographic density: a case-control study	10.1186/s13058-018-0932-z	pubmed	Astley	2018	Breast Cancer Research	University of Manchester	United Kingdom	University	no	retrospective	1.5.0	1	1	1	2
Volpara Solutions	VolparaDensity	Agreement of Mammographic Measures of Volumetric Breast Density to MRI	10.1371/journal.pone.0081653	website	Wang	2013	PLOS ONE	Department of Radiology and Biomedical Imaging, University of California San Francisco, San Francisco, California	United States	academic hospital	no	retrospective	1.4.3	1	1	1	2
Volpara Solutions	VolparaDensity	Automated volumetric breast density estimation out of digital breast tomosynthesis data: feasibility study of a new software version	10.1186/s40064-016-2519-4	pubmed	Machida	2016	SpringerPlus	Kameda Kyobashi Clinic, Tokyo	Japan	general hospital	no	retrospective	1.5.1	1	1	1	1t
Volpara Solutions	VolparaDensity	Automated volumetric breast density estimation: A comparison with visual assessment	10.1016/j.crad.2013.01.011	website	Seo	2013	Clinical Radiology	Department of Radiology, Samsung Medical Center, Sungkyunkwan University School of Medicine, Seoul	Republic of Korea	academic hospital	?	retrospective	1.4	1	1	2	2
Volpara Solutions	VolparaDensity	Automated Volumetric Breast Density Measurements in the Era of the BI-RADS Fifth Edition: A Comparison With Visual Assessment.	10.2214/AJR.15.15472	pubmed	Youk	2016	AJR. American journal of roentgenology	Department of Radiology, Gangnam Severance Hospital, Yonsei University College of Medicine, Seoul	Republic of Korea	academic hospital	?	retrospective	1.5.5	1	1	1	2
Volpara Solutions	VolparaDensity	Automated Volumetric Mammographic Breast Density Measurements May Underestimate Percent Breast Density for High-density Breasts.	10.1016/j.acra.2017.06.002	pubmed	Rahbar	2017	Academic radiology	Department of Radiology and Medical Imaging, University of Virginia Health System, Charlottesville, VA	United States	academic hospital	no	retrospective	1.4.5	1	1	2	2
Volpara Solutions	VolparaDensity	Breast Cancer Risk and Mammographic Density Assessed with Semiautomated and Fully Automated Methods and BI-RADS	10.1148/radiol.2016152062	pubmed	Jeffers	2017	Radiology	Stanford University	United States	university	no	retrospective	?	1	1	1	2
Volpara Solutions	VolparaDensity	Breast Density Estimation with Fully Automated Volumetric Method: Comparison to Radiologists' Assessment by BI-RADS Categories.	10.1016/j.acra.2015.09.012	pubmed	Singh	2016	Academic radiology	From the Department of Radiodiagnosis and Imaging, Post Graduate Institute of Medical Education and Research (PGIMER), Chandigarh	India	academic hospital	?	retrospective	1.4.5	1	1	1	2
Volpara Solutions	VolparaDensity	Breast tissue density change after oophorectomy in BRCA mutation carrier patients using visual and volumetric analysis	10.1259/bjr.20170163	pubmed	Lecler	2018	The British Journal of Radiology	Department of Radiology, Fondation Ophtalmologique Rothschild, Paris	France	specialized hospital	?	retrospective	1.5.0	1	1	?	2
Volpara Solutions	VolparaDensity	Combining quantitative and qualitative breast density measures to assess breast cancer risk.	10.1186/s13058-017-0887-5	pubmed	Kerlikowske	2017	Breast cancer research : BCR	Department of Epidemiology and Biostatistics, University of California	United States	university	no	retrospective	1.5.0	5	1	1	1c
Volpara Solutions	VolparaDensity	Comparing Visually Assessed BI-RADS Breast Density and Automated Volumetric Breast Density Software: A Cross-Sectional Study in a Breast Cancer Screening Setting	10.1371/journal.pone.0136667	pubmed	van der Waal	2015	PLOS ONE	Radboudumc	the Netherlands	academic hospital	yes	retrospective	1.5.0	1	1	1	2
Volpara Solutions	VolparaDensity	Comparison of Clinical and Automated Breast Density Measurements: Implications for Risk Prediction and Supplemental Screening.	10.1148/radiol.2015151261	pubmed	Brandt	2016	Radiology	Health Sciences Research, Mayo Clinic	United States	academic hospital	no	retrospective	1.5.0	5	1	1	2
Volpara Solutions	VolparaDensity	Comparison of mammographic density estimation by Volpara software with radiologists' visual assessment: analysis of clinical–radiologic factors affecting discrepancy between them	10.1177/0284185114554674	pubmed	Lee	2015	Acta Radiologica	Department of Radiology, Kyung Hee University Hospital, College of Medicine, Kyung Hee University	Republic of Korea	academic hospital	no	retrospective	1.5.1	1	1	1	2
Volpara Solutions	VolparaDensity	Comparison of Qualitative and Volumetric Assessments of Breast Density and Analyses of Breast Compression Parameters and Breast Volume of Women in Bahcesehir Mammography Screening Project.	10.5152/ejbh.2020.4943	pubmed	Gemici	2020	European journal of breast health	Department of Radiology, Health Science University, Bakırköy Dr. Sadi Konuk Training and Research Hospital, İstanbul	Turkey	academic hospital	no	retrospective	1.4.2; 1.5.1	1	1	1	2
Volpara Solutions	VolparaDensity	Comparison of variability in breast density assessment by BI-RADS category according to the level of experience.	10.1177/0284185117725369	pubmed	Eom	2018	Acta radiologica	Department of Radiology and Research Institute of Radiology, University of Ulsan College of Medicine, Asan Medical Center, Seoul	Republic of Korea	academic hospital	no	retrospective	1.5.12	1	1	1	2
Volpara Solutions	VolparaDensity	Digital mammographic density and breast cancer risk: a case–control study of six alternative density assessment methods	10.1186/s13058-014-0439-1	vendor	Eng	2014	Breast Cancer Research	Department of Non-Communicable Disease Epidemiology, London School of Hygiene and Tropical Medicine, London	United Kingdom	university	no	retrospective	1.0	1	1	?	1t,1c
Volpara Solutions	VolparaDensity	Impact of errors in recorded compressed breast thickness measurements on volumetric density classification using volpara v1.5.0 software.	10.1118/1.4948503	pubmed	Waade	2016	Medical physics	School of Health Sciences, University of Salford, United Kingdom and Karolinska Institute, Stockholm	United Kingdom	university	yes	retrospective	1.5.0	1	1	1	1t
Volpara Solutions	VolparaDensity	Initial Experience With the New York State Breast Density Inform Law at a Community‐Based Breast Center	10.7863/ultra.34.6.993	website	Destounis	2015	Journal of Ultrasound in Medicine	Elizabeth Wende Breast Care, LLC, 170 Sawgrass Dr, Rochester, NY	United States	specialized hospital	?	retrospective	?	1	1	1	3,4
Volpara Solutions	VolparaDensity	Inter‐observer variability in mammographic density assessment using Royal Australian and New Zealand College of Radiologists (RANZCR ) synoptic scales	10.1111/1754-9485.12451	pubmed	Damases	2016	Journal of medical imaging and radiation oncology	Faculty of Health Sciences, Discipline of Medical Radiation Sciences and Brain and Mind Centre, The University of Sydney	Australia	university	no	retrospective	1.4.3	?	?	2	2
Volpara Solutions	VolparaDensity	Intraindividual comparison of two methods of volumetric breast composition assessment.	10.1016/j.acra.2014.12.003	pubmed	Schmachtenberg	2015	Academic radiology	Department of Radiology, Charite–Universitatsmedizin Berlin, Berlin	Germany	academic hospital	no	retrospective	1.4.3	1	1	1	1t
Volpara Solutions	VolparaDensity	Investigating the feasibility of stratified breast cancer screening using a masking risk predictor.	10.1186/s13058-019-1179-z	pubmed	Alonzo-Proulx	2019	Breast cancer research : BCR	Physical Sciences, Sunnybrook Research Institute, Toronto	Canada	research institute	yes	retrospective	1.5.0	1	1	2	3
Volpara Solutions	VolparaDensity	Local breast density assessment using reacquired mammographic images	10.1016/j.ejrad.2017.05.033	pubmed	García	2017	European Journal of Radiology	Computer Vision and Robotics Institute, University of Girona	Spain	university	no	retrospective	1.5.11	2	2	2	1t
Volpara Solutions	VolparaDensity	Mammographic Breast Density Assessment Using Automated Volumetric Software and Breast Imaging Reporting and Data System (BIRADS) Categorization by Expert Radiologists.	10.1016/j.acra.2015.09.011	pubmed	Damases	2016	Academic radiology	Faculty of Health Sciences, Discipline of Medical Radiation Sciences and Brain and Mind Research Institute, The University of Sydney	Australia	university	?	retrospective	1.4.3	1	1	2	2
Volpara Solutions	VolparaDensity	Mammographic Breast Density: Comparison of Methods for Quantitative Evaluation	10.1148/radiol.14141508	pubmed	Morrish	2015	Radiology	Department of Radiology, University of Cambridge School of Clinical Medicine, Cambridge Biomedical Campus, Cambridge	United Kingdom	academic hospital	no	retrospective	1.4.2	6	1	1	2
Volpara Solutions	VolparaDensity	Mammographic density and breast cancer risk in breast screening assessment cases and women with a family history of breast cancer	10.1016/j.ejca.2017.10.022	pubmed	Duffy	2018	European Journal of Cancer	Centre for Cancer Prevention, Wolfson Institute of Preventive Medicine	United Kingdom	university	no	prospective	1.4.2	6	1	1	2
Volpara Solutions	VolparaDensity	Mammographic density measurements are not affected by mammography system	10.1117/1.JMI.2.1.015501	pubmed	Damases	2015	Journal of medical imaging	University of Sydney, Faculty of Health Sciences, Discipline of Medical Radiation Sciences and Brain and Mind Research Institute	Australia	university	no	retrospective	1.4.3	1	1	2	1t
Volpara Solutions	VolparaDensity	Quantification of masking risk in screening mammography with volumetric breast density maps.	10.1007/s10549-017-4137-4	pubmed	Holland	2017	Breast cancer research and treatment	Radboudumc	the Netherlands	academic hospital	yes	retrospective	1.5.0	1	1	1	1c,3
Volpara Solutions	VolparaDensity	Radiologist Assessment of Breast Density by BI-RADS Categories Versus Fully Automated Volumetric Assessment	10.2214/AJR.12.10197	website	Gweon	2013	American Journal of Roentgenology	Department of Radiology, Gangnam Severance Hospital, Yonsei University College of Medicine, Seoul	Republic of Korea	academic hospital	?	retrospective	1.5.1	1	1	2	2
Volpara Solutions	VolparaDensity	Reliability of Automated Breast Density Measurements	10.1148/radiol.15141686	pubmed	Alonzo-Proulx	2015	Radiology	Department of Radiology and Medical Imaging, University of Virginia	Canada	academic hospital	yes	prospective	1.4.5	1	1	2	1t
Volpara Solutions	VolparaDensity	Supplemental MRI Screening for Women with Extremely Dense Breast Tissue	10.1056/NEJMoa1903986	vendor	Bakker	2019	New England Journal of Medicine	Dr. van Gils at the Julius Center for Health Sciences and Primary Care, University Medical Center Utrecht,	the Netherlands	academic hospital	no	prospective (RCT)	1.5	n.a.	1	?	4
Volpara Solutions	VolparaDensity	The effect of volumetric breast density on the risk of screen-detected and interval breast cancers: a cohort study.	10.1186/s13058-017-0859-9	pubmed	Wanders	2017	Breast cancer research : BCR	Julius Center for Health Sciences and Primary Care, University Medical Center Utrecht	the Netherlands	academic hospital	yes	retrospective	1.5.0	1	1	1	1c
Volpara Solutions	VolparaDensity	Using Volumetric Breast Density to Quantify the Potential Masking Risk of Mammographic Density	10.2214/AJR.16.16489	pubmed	Destounis	2017	American Journal of Roentgenology	Department of Breast Imaging, Elizabeth Wende Breast Care	United States	specialized hospital	yes	retrospective	1.4.2	1	1	?	2,3
Volpara Solutions	VolparaDensity	Volumetric breast density and risk of advanced cancers after a negative screening episode: a cohort study	10.1186/s13058-018-1025-8	pubmed	Puliti	2018	Breast cancer research : BCR	Clinical Epidemiology Unit, ISPRO - Oncological network, prevention and research institute, Florence	Italy	research institute	no	retrospective	3.1	1	1	?	1c
Volpara Solutions	VolparaDensity	Volumetric Breast Density Estimation from Full-Field Digital Mammograms: A Validation Study	10.1371/journal.pone.0085952	website	Gubern-Mérida	2014	PLOS ONE	Department of Computer Architecture and Technology, University of Girona, Girona	Spain	university	no	retrospective	1.4.3	1	1	1	2
Volpara Solutions	VolparaDensity	Volumetric breast density measurement: sensitivity analysis of a relative physics approach.	10.1259/bjr.20160258	pubmed	Lau	2016	The British journal of radiology	Department of Biomedical Imaging, Faculty of Medicine, University of Malaya, Kuala Lumpur	Malaysia	university	no	retrospective	1.5.1	1	1	3	1t
VUNO	VUNO Med®-BoneAge™	Computerized Bone Age Estimation Using Deep Learning Based Program: Evaluation of the Accuracy and Efficiency	10.2214/AJR.17.18224	pubmed	Kim	2017	American Journal of Roentgenology	Department of Radiology and Research Institute of Radiology, Asan Medical Center, University of Ulsan College of Medicine	Republic of Korea	academic hospital	yes	retrospective	?	1	1	1	2,3
